# Supplementary material for: Effect of Gate Bias Stress on the Electrical Characteristics of Ferroelectric Oxide Thin-Film Transistors with Poly(Vinylidenefluoride-Trifluoroethylene)
Source: Materials (Basel). 2023 Mar 12;16(6):2285. doi: 10.3390/ma16062285 (PMC10057146; doi:10.3390/ma16062285)
Supplement: Supplementary file 1 [file materials-16-02285-s001.zip]

Archive with 1 entries (1 files):
- materials-2233701-supplementary.pdf
